# Supplementary material for: Nano-Liposomal Carrier as Promising Dermal Delivery Platform for Fumaria officinalis L. Bioactives
Source: Pharmaceutics. 2025 Jun 14;17(6):782. doi: 10.3390/pharmaceutics17060782 (PMC12196744; doi:10.3390/pharmaceutics17060782)
Supplement: Supplementary file 1 [file pharmaceutics-17-00782-s001.zip]

Archive with 1 entries (1 files):
- pharmaceutics-3693191-supplementary.pdf
